# Supplementary material for: Characteristics of clinical trials in rare vs. common diseases: A register-based Latvian study
Source: PLoS One. 2018 Apr 3;13(4):e0194494. doi: 10.1371/journal.pone.0194494 (PMC5882124; doi:10.1371/journal.pone.0194494)
Supplement: S1 Appendix — (XLSX) [file pone.0194494.s001.xlsx]

## Sheet: Sheet1
EudraCT Nb	INN (Code Name)	Trade Name	Orphan Designation	Condition	Phase	Primary Endpoint	Randomization	Masking	Comparator	EEA MS	EEA	Duration (months)	LV Nb. of Subjects	EEA Nb. of Subjects	Total Nb. of Subjects
2007-004462-40	Bedaquiline	Sirturo	Orphan	MDR-TB	2	Time to sputum culture conversion	RCT	Double blind	Placebo	Single	Within/Outside	58	15	15	150
2008-008444-25	Bedaquiline	Sirturo	Orphan	MDR-TB	2	Time to sputum culture conversion	Non-RCT	Open label	N/A	Multiple (LV, EE)	Within/Outside	40.5	13	23	225
2011-000653-23	Bedaquiline	Sirturo	Orphan	MDR-TB	3	Number of patients with confirmed sputum culture conversion	RCT	Double blind	Placebo	Multiple (LV, EE)	Within/Outside	66	7	13	600
2007-005229-31	Delamanid	Deltyba	Orphan	MDR-TB	2	Proportion of patients with sputum culture conversion within 56 days or less of treatment (efficacy); tmax, Cmax, AUC0-24h, CL/F, Rac(Cmax) and Rac(AUC) (pharmacokinetics); adverse events, physical examination, vital signs (blood pressure, heart rate, body temperature and weight), ECG, clinical laboratory assessment results (hematology, chemistry, urinalysis) (safety)	RCT	Double blind	Placebo	Multiple (LV, EE)	Within/Outside	10	13	26	201
2010-022271-59	Delamanid	Deltyba	Orphan	MDR-TB	3	Proportion of patients achieving sputum culture conversion and distribution of the time to sputum culture conversion	RCT	Double blind	Placebo	Multiple (LV, EE, LT)	Within/Outside	59	60	150	390
2009-014944-13	Delamanid	Deltyba	Orphan	MDR-TB	2	Adverse events, vital signs, ECGs, clinical laboratory assessments (safety); tmax, Cmax, AUC0-24h, Rac(Cmax) and Rac(AUC) (pharmacokinetics)	Non-RCT	Open label	N/A	Multiple (LV, LT)	Within/Outside	17	20	30	30
2008-005107-26	Delamanid	Deltyba	Orphan	MDR-TB	2	Adverse events, vital signs (blood pressure, heart rate, body temperature and body weight), ECG, laboratory (hematology, chemistry, and urinalysis, coagulation (PT and aPTT), cortisol, thyroid function test), audiometry, visual acuity, neurological and psychiatric assessments, concomitant medication usage	Non-RCT	Open label	N/A	Multiple (LV, EE)	Within/Outside	14	80	100	430
2004-000795-14	Meropenem	Meronem	Non-orphan	Severe acute necrotising pancreatitis	4	Development of pancreatic or peripancreatic infection within 42 days following the day of randomisation	RCT	Double blind	Placebo	Multiple (LV, LT)	Within/Outside	27	40	240	240
2009-010787-42	Dopastatin (BIM-23A760)	N/A	Non-orphan	Acromegaly	2	Proportion of patients with mean GH≤2.5 ng/mL and normalised IGF-1 at 6 months	Non-RCT	Open label	N/A	Multiple (LV, SE, BE, NL, GB, DE, FR, LT, CZ, IT, PL)	Within/Outside	14	5	60	80
2009-013222-16	Dopastatin (BIM-23A760)	N/A	Non-orphan	Carcinoid syndrome	2	Percentage of patients with a positive overall satisfactory relief of symptoms (diarrhoea and/or flushes) on the Likert score after 24 weeks of treatment	Non-RCT	Open label	N/A	Multiple (LV, SE, NL, CZ, FI, IE, ES, BE, AT, FR, DE, IT, GB)	Within/Outside	17	10	60	80
2008-000500-83	Dopastatin (BIM-23A760)	N/A	Non-orphan	Acromegaly	2	Maximum observed % inhibition of GH	Non-RCT	Open label	N/A	Multiple (LV, LT, BE, IT)	Within	8	10	24	24
2008-002318-22	Tobramycin	TOBI Podhaler	Orphan	Pseudomonas aeruginosa infection in cystic fibrosis	3	Relative change in FEV1	RCT	Double blind	Placebo	Multiple (LV, LT, EE, BG)	Within/Outside	12	6	40	100
2008-004764-39	Tobramycin	TOBI Podhaler	Orphan	Pseudomonas aeruginosa infection in cystic fibrosis	3	Adverse events, vital signs, physical examination, audiological assessments, concomitant medications, FEV1, Laboratory (hemoglobin, hematocrit, red blood cells, white blood cells, platelet count, blood urea, creatinine, total bilirubin, AST, ALT, alkaline phosphatase, sodium, potassium, chloride, calcium, phosphorus, total protein, albumin, uric acid, specific gravity, protein, glucose and blood,…	Non-RCT	Open label	N/A	Multiple (LV, LT, EE, BG)	Within/Outside	12	6	40	100
2009-016734-26	Tobramycin	TOBI Podhaler	Orphan	Pseudomonas aeruginosa infection in cystic fibrosis	3	Adverse events	Non-RCT	Open label	N/A	Multiple (LV, EE, LT, BG)	Within/Outside	9	3	40	100
2013-002892-16	Somapacitan (NNC0195-0092)	N/A	Non-orphan	Growth hormone deficiency	3	Change in truncal fat percentage	RCT	Double blind, open label	Placebo (double blind) and somatropin (open label) - 3 treatment arms in the trial: NNC0195-0092 used once weekly (long acting hGH), placebo used once weekly, somatropin (short acting) used daily	Multiple (LV, SE, DE, LT)	Within/Outside	38.6	3	66	280
2011-005285-38	Claudiximab (IMAB362)	N/A	Orphan	Advanced adenocarcinoma of the stomach, esophagus or the gastroesophageal junction	2	Progression-free survival, adverse events	RCT	Open label	EOX (epirubicin, oxaliplatin, capecitabine)	Multiple (LV, DE, CZ, BG)	Within/Outside	41	65	85	231
2009-017365-36	Claudiximab (IMAB362)	N/A	Orphan	Advanced adenocarcinoma of the stomach or the lower esophagus	2	Rate of remission (complete remission, partial remission)	Non-RCT	Open label	N/A	Multiple (LV, DE, LT, AT, BG)	Within/Outside	17	8	25	30
2010-019066-92	Lanreotide	Somatuline	Non-orphan	Carcinoid syndrome	4	Usage of subcutaneous octreotide required to control symptoms associated with carcinoid syndrome (diarrhea and/or flushing), measured as the percentage of days that subcutaneous octreotide is used as rescue medication, based on patient interactive voice response (IVR) diary records	RCT	Double blind	Placebo	Multiple (LV, CZ, PL)	Within/Outside	36	4	60	100
2007-005838-37	Lanreotide	Somatuline	Non-orphan	Acromegaly	4	Percentage of subjects having maintained their injection interval schedule of 6 or increased their injection interval to 8 weeks whilst keeping their normalised IGF-1 levels (age and sex adjusted) at the end of the study	Non-RCT	Open label	N/A	Multiple (LV, SE, FR, DK, NL, FI, GR)	Within/Outside	24	20	110	150
2007-000375-42	Recombinant microbial lipase (SLV339)	N/A	Orphan	Exocrine pancreatic insufficiency due to chronic pancreatitis	2	Coefficient of fat absorption, coefficient of nitrogen absorption, stool fat concentration, stool nitrogen, stool weight, nutritional protein and fat intake, and clinical symptomatology (stool frequency, stool consistency, abdominal pain, and flatulence) (efficacy); Adverse events, vital signs, physical examination, laboratory and nutritional examinations (triglycerides, cholesterol, low-density-…	RCT	Double blind	Placebo	Multiple (LV, DK, SE, HU, CZ)	Within/Outside	6	30	60	80
2005-005177-29	Temozolomide	Temodal	Non-orphan	Glioblastoma multiforme	3	Overall survival, progression-free survival	RCT	Open label	Dose comparison: conventional adjuvant temozolomide vs. dose-intensive temozolomide	Multiple (LV, DE, BE, GB, FR, NL, SI)	Within/Outside	48	40	834	834
2004-000723-15	Catumaxomab	Removab	Non-orphan	Malignant ascites	2/3	Puncture-free survival (defined as time after day 0/treatment period to first need for therapeutic ascites puncture or death, whichever occurs first)	RCT	Open label	Paracentesis	Multiple (LV, CZ, LT, GB, EE, AT)	Within/Outside	21	36	168	216
2011-000177-31	Autologous dendritic cells pulsed with recombinant human-fusion protein (mucin 1 - glutathione S transferase) coupled to oxidised polymannose (CVac)	N/A	Orphan	Epithelial ovarian cancer	2	Overall survival	RCT	Double blind, open label	Placebo (part A - randomised double blind placebo controlled) and part B (randomized open label controlled with observational standard of care)	Multiple (LV, LT, BG, DE, BE, PL)	Within/Outside	60	15	244	286
2005-000346-36	Somatropin	Somatropin Biopartners	Non-orphan	Pre-pubertal drug-naive growth-deficient children with insufficient endogenous growth hormone secretion	3	Height velocity (efficacy), adverse events, physical examination, vital signs, anti-hGH antibody formation (safety), tolerability assessment, IGF-I levels, IGFBP-3 levels, blood glucose, fasting insulin level, HbA1c, thyroid panel tests, lipid panel tests, cortisol levels, all other haematology and biochemical parameters	RCT	Open label	Somatropin (Genotropin) used daily	Multiple (LV, AT, FI, SE, HU, CZ, IT, DE, LT, EE)	Within/Outside	29	5	134	144
2007-003780-50	Bosutinib	Bosulif	Orphan	Newly diagnosed chronic phase Ph+ CML	3	Complete cytogenetic response rate	RCT	Open label	Imatinib (Glivec)	Multiple (LV, DE, HU, GB, BE, ES, LT, FR, IT, SI)	Within/Outside	108	30	206	412
2013-000691-15	Bosutinib	Bosulif	Orphan	Ph+ CML	3	Adverse events (with special focus on diarrhea) and laboratory abnormalities, overall survival, BCR ABL mutations, duration of hematologic and cytogenetic responses, progression-free survival, time to transformation to accelerated or blast phase	Non-RCT	Open label	N/A	Multiple (LV, IT, HU, LT, NL, FI, ES, GB, FR, BE, PL)	Within/Outside	84	2	136	500
2013-004659-19	Ciprofloxacin, DPI (BAYQ3939)	N/A	Non-orphan	Non-CF bronchiectasis	3	Frequency of pulmonary exacerbations requiring an intervention with systemic antibiotics	RCT	Double blind	Placebo	Multiple (LV, DE, NL, LT, AT, CZ, PT, BG, SK)	Within/Outside	28	28	172	400
2011-004208-39	Ciprofloxacin, DPI (BAYQ3939)	N/A	Non-orphan	Non-CF bronchiectasis	3	Frequency of pulmonary exacerbations requiring an intervention with systemic antibiotics	RCT	Double blind	Placebo	Multiple (LV, DE, ES, GB, IT, DK, FR, SK)	Within/Outside	34	28	200	400
2013-002405-61	Duvelisib (IPI-145)	N/A	Orphan	CLL/SLL	3	Progression-free survival	RCT	Open label	Ofatumumab (Arzerra)	Multiple (LV, ES, HU, GB, BE, AT, DE, GR)	Within/Outside	72	22	174	307
2013-003639-31	Duvelisib (IPI-145)	N/A	Orphan	CLL/SLL	3	Overall response rate, with OR defined as the best response of complete response/remission (CR), CR with incomplete marrow recovery (CRi), partial response/remission (PR), or PR with lymphocytosis (PRwL)	Non-RCT	Open label	Ofatumumab (Arzerra)	Multiple (LV, IT, HU, ES, GB, BE, AT, DE, GR)	Within/Outside	24	22	174	307
2005-004078-25	Pazopanib	Votrient	Non-orphan	Locally advanced and/or metastatic renal cell carcinoma	3	Progression-free survival	RCT	Double blind	Placebo	Multiple (LV, GB, IE, SK, LT, EE, AT, CZ, IT, GR, HU)	Within/Outside	24	10	175	400
2006-002381-18	Pazopanib	Votrient	Non-orphan	Renal cell carcinoma	3	Incidence, severity and causality of all adverse events, serious adverse events and other safety parameters	Non-RCT	Open label	N/A	Multiple (LV, IE, GB, AT, LT, EE, GR, CZ, IT)	Within/Outside	24	3	98	145
2006-006748-76	Sildenafil	Revatio	Orphan	Pulmonary arterial hypertension	4	Change from baseline in the total distance walked during a 6MWT	RCT	Double blind	Dose comparison: oral sildenafil 1 mg, 5 mg and 20 mg tid	Multiple (LV, NL, DK, BE, IT, GR, GB, BG)	Within/Outside	29	5	82	219
2008-002668-32	Paclitaxel, micellar (Paclical, OAS-PAC-100)	N/A	Orphan	Epithelial ovarian cancer, primary peritoneal cancer, fallopian tube cancer	3	Change in AUC based treatment average concentration (Cav) of CA-125 relative to predose Cav of CA-125; progression-free survival using CA-125 and CT scans; incidence and severity of hypersensitivity reactions	RCT	Open label	Paclitaxel (Taxol) (containing Cremophor EL)	Multiple (LV, SE, BE, CZ, HU, LT, BG, FI)	Within/Outside	48	25	350	650
2010-022313-25	Eprodisate disodium (Kiacta, NC-503)	N/A	Orphan	AA amyloidosis	3	Time from baseline to the earliest of a persistent decrease in creatinine clearance (CrCl) of 40% or more, a persistent increase in serum creatinine (SCr) of 80% or more, or progression to end-stage renal disease (ESRD)	RCT	Double blind	Placebo	Multiple (LV, LT, SE, GB, NL, CZ, FI, DE, ES, BE, PL, IT, BG, PT, EE)	Within/Outside	40	10	119	280
2013-000087-29	Obinutuzumab	Gazyvaro	Orphan	CLL	3	Incidence, type, and severity of all adverse events, physical examinations, vital signs, and laboratory assessments, dose delays/discontinuations	Non-RCT	Open label	N/A	Multiple (LV, IT, DE, ES, FI, SI, IE, PT, EE, GR, SE, PL, BE, LT, FR)	Within/Outside	55	7	560	800
2004-000367-98	Eltrombopag	Revolade	Orphan	Immune (idiopathic) thrombocytopenic purpura (ITP)	2	Proportion of subjects with a platelet count of >50,000/uL after 42 days of dosing	RCT	Double blind	Placebo	Multiple (LV, GB, SE, DE, EE, IE, DK, ES)	Within/Outside	18	10	129	422
2011-005186-20	Dinaciclib (MK-7965, SCH 727965)	N/A	Orphan	CLL	3	Progression-free survival	RCT	Open label	Ofatumumab (Arzerra)	Multiple (LV, NO, CZ, SE, FI, LT, ES, HU, IT, PL, BE, GR, EE)	Within/Outside	38	8	225	466
2006-001623-18	Lapatinib	Tyverb	Non-orphan	Resected squamous cell carcinoma of the head and neck	3	Disease-free survival	RCT	Double blind	Placebo	Multiple (LV, FR, IE, GR, AT, SK, GB, DE, CZ, PT, EE, HU, IT)	Within/Outside	27	4	422	680
2008-000972-25	Masitinib (AB1010)	N/A	Orphan	Smouldering systemic, indolent systemic or cutaneous mastocytosis with handicaps	3	Responder rate - symptom relief of pruritus, flushes, depression and asthenia. Patient is classified as responder if he/she presents an improvement of ≥ 50% in at least one handicap. Handicap being defined as a score above the cut in any of the 4 variables: pruritus score ≥ 6, number of flushes per week ≥ 7, Hamilton score (depression) ≥ 10, fatigue impact scale score (asthenia) ≥ 40	RCT	Double blind	Placebo	Multiple (LV, FR, CZ, SK, AT, DE, GB, IT, BG, HU, GR, ES)	Within/Outside	42	15	170	200
2010-021781-29	Octocog alfa (BAY 81-8973)	N/A	Non-orphan	Hemophilia A	3	Annualized number of total bleeds (sum of spontaneous bleeds and traumatic bleeds). Both joint and non-joint bleedings being assessed	Non-RCT	Open label	N/A	Multiple (LV, HU, LT, SE, DK, IE, BG, IT, PL, AT, ES, GB)	Within/Outside	51	2	50	75
2007-002584-27	Clazosentan (AXV-034343)	N/A	Orphan	Aneurysmal subarachnoid hemorrhage	3	Cerebral vasospasm-related morbidity, and mortality of all causes: death (all causes), new cerebral infarct, delayed ischemic neurological deficit (DIND), neurological signs or symptoms	RCT	Double blind	Placebo	Multiple (LV, BE, FR, FI, SE, DE, AT, DK, ES, CZ, IT, SI)	Within/Outside	21	15	620	1146
2009-017775-19	Nilotinib	Tasigna	Orphan	Newly diagnosed Ph+ and/or BCR-ABL positive CML in chronic phase	3	Rate of molecular response (MR)	Non-RCT	Open label	N/A	Multiple (LV, FR, NL, BE, HU, ES, FI, GB, PT, DE, SE, CZ, DK, SK, GR, AT, LT, IT, SI, EE, BG)	Within/Outside	48	8	743	806
2005-003770-23	Ibandronic acid	Bondronat	Non-orphan	Multiple myeloma	3	Proportion of patients with skeletal related events (defined as fractures, the need for radiotherapy to bone, the need for surgery to bone or spinal cord compression)	RCT	Open label	Zoledronic acid (Zometa)	Multiple (LV, GB, EE, AT, SI, HU, BE)	Within/Outside	36	25	424	424
2008-005945-46	Turoctocog alfa	NovoEight	Non-orphan	Hemophilia A	3	Frequency of development of FVIII inhibitors	Non-RCT	Open label	N/A	Multiple (LV, DE, ES, IT, GB, PL, LT)	Within/Outside	90	8	36	215
2006-002457-69	Teplizumab (MGA031)	N/A	Non-orphan	Recent-onset type I diabetes mellitus	2/3	Total daily insulin dose of less than 0.5 U/kg/day and HbA1c level of less than 6.5% and the mean HbA1c change	RCT	Double blind	Placebo	Multiple (LV, DE, CZ, SE, GB, EE, NL, ES)	Within/Outside	36	25	385	530
2011-005677-23	Fingolimod	Gilenya	Non-orphan	Multiple sclerosis in pediatric patients	3	Annualized relapse rate	RCT	Double blind	Interferon beta-1a (Avonex)	Multiple (LV, IT, LT, ES, DE, BG, PL, AT, NL, SE, GB, RO, EE, HR)	Within/Outside	111	4	82	190
2010-020151-31	Tivantinib (ARQ 197)	N/A	Non-orphan	Non-small cell lung cancer stage IIIB/stage IV	2	Adverse events (safety and tolerability)	Non-RCT	Open label	N/A	Multiple (LV, DE, IT)	Within/Outside	24	1	4	10
2010-019361-28	Brivaracetam	Briviact	Non-orphan	Focal epilepsy/partial onset seizures	3	Partial onset seizure (type I seizures) frequency	RCT	Double blind	Placebo	Multiple (LV, BE, DE, CZ, ES, IT, GB, SE, FI, AT, NL, EE, LT, HU, BG, RO)	Within/Outside	43	40	350	900
2010-020345-27	Brivaracetam	Briviact	Non-orphan	Focal epilepsy/partial onset seizures	3	Adverse events (safety and tolerability), laboratory tests (including hematology, blood chemistry, urinalysis, endocrinology and pregnancy test), ECG, physical examination, neurological examination, vital signs, and body weight	Non-RCT	Open label	N/A	Multiple (LV, BE, DE, CZ, ES, SE, AT, FI, NL, IT, EE, LT, HU, BG)	Within/Outside	68	40	274	720
2015-004068-13	Pegylated recombinant human hyaluronidase PH20 (PEGPH20)	N/A	Orphan	Hyaluronan-high stage IV previously untreated pancreatic ductal adenocarcinoma	3	Progression-free survival, overall survival	RCT	Double blind	Placebo	Multiple (LV, LT)	Within/Outside	47	24	224	420
