# Supplementary material for: Characteristics of clinical trials in rare vs. common diseases: A register-based Latvian study
Source: PLoS One. 2018 Apr 3;13(4):e0194494. doi: 10.1371/journal.pone.0194494 (PMC5882124; doi:10.1371/journal.pone.0194494)
Supplement: S2 Appendix — (XLSX) [file pone.0194494.s002.xlsx]

## Sheet: Sheet1
EudraCT Nb	INN (Code Name)	Trade Name	Condition	Phase	Primary Endpoint	Randomization	Masking	Comparator	EEA MS	EEA	Duration (months)	LV Nb. of Subjects	EEA Nb. of Subjects	Total Nb. of Subjects
2011-003719-42	Onartuzumab (MetMAb)	N/A	Non-squamous non-small cell lung cancer	2	Progression-free survival	RCT	Double blind	Placebo	Multiple (LV, DE, GB, ES, IT)	Within/Outside	26	45	71	260
2009-010613-68	Irosustat (BN83495)	N/A	Advanced or recurrent endometrial cancer	2	Progression-free survival	RCT	Open label	Megestrol acetate (Megace)	Multiple (LV, BE, GB, FR, ES, CZ, HU, PL, LT)	Within/Outside	24	10	50	80
2007-004349-13	Teverelix (ARD-03)	N/A	Locally advanced and/or metastatic prostate cancer	2	Maintenance of castration (testosterone < 0.5 ng/ml)	Non-RCT	Open label	N/A	Multiple (LV, LT)	Within	10	17	33	33
2007-001703-38	Dutasteride	Avodart	Clinically localised prostate cancer	2	Time from baseline to PSA doubling	RCT	Double blind	Placebo	Multiple (LV, FI, SE, FR, ES, LT, NL, GB, EE, DE)	Within/Outside	40.7	15	255	276
2008-005182-66	Tanezumab (RN624)	N/A	Metastatic bone pain in cancer patients	2	Adverse events, clinical laboratory tests, ECG, neurologic exam, anti-drug antibody, physical examinations, vital signs (safety). Modified brief pain inventory-short form (mBPI-sf) pain scores, mBPI-sf pain interference with function composite score and individual pain interference item scores (efficacy). Karnofsky performance scale (patient status). Pre-dosing serum tanezumab concentrations (pha…	Non-RCT	Open label	N/A	Multiple (LV, HU, FR, AT)	Within/Outside	24	5	19	58
2005-003945-16	Lapatinib	Tyverb	Metastatic breast cancer	2	Overall tumour response rate	Non-RCT	Open label	N/A	Multiple (LV, PL, RO)	Within/Outside	24	15	35	56
2007-003738-40	Erlotinib	Tarceva	Advanced pancreatic carcinoma	2	EGFR expression and gene copy number, EGFR ligands in serum and tissue, EGFR Intron 1 polymorphism in blood, HER2 and HER3 expression in tumor tissue, k-RAS mutation status in tumor tissue	RCT	Double blind	Placebo	Multiple (LV, IT, GB, DE, LT, BG, SI)	Within/Outside	24	20	70	200
2006-001619-31	ONY-P vaccines (ONY-P1, ONY-P2,OnyCap-23)	N/A	Prostate cancer	2	Progression-free survival	RCT	Double blind	Placebo	Multiple (LV, GB, EE, LT, HU)	Within/Outside	19	20	80	84
2012-001279-35	Triptorelin	Diphereline	Locally advanced or metastatic prostate cancer	3	Proportion of patients castrated, proportion of patients with castration maintained (castration defined as serum testosterone level of <50 ng/dL or <1.735 nmol/L)	Non-RCT	Open label	N/A	Multiple (LV, PL, BG)	Within	18	24	120	120
2015-000972-88	Pembrolizumab	Keytruda	Advanced gastric or gastroesophageal junction adenocarcinoma	3	Progression-free survival, overall survival	RCT	Double blind, open label	Chemotherapy (cisplatin and 5-fluorouracil), placebo - 3 treatment arms: pembrolizumab monotherapy open label, pembrolizumab/PBO double blind in combi treatment arms)	Multiple (LV, LT, NL, ES, CZ, FR, AT, HU, PL)	Within/Outside	36	13	258	750
2005-005887-97	Bevacizumab	Avastin	Advanced or recurrent non-squamous non-small cell lung cancer	4	Adverse events	Non-RCT	Open label	N/A	Multiple (LV, SI, FI, SE, ES, NL, AT, CZ, EE, DE, LT, HU, GB, PT, DK, IS, IT)	Within/Outside	36	5	1650	2000
2007-000528-42	Picoplatin (NX 473)	N/A	Small cell lung cancer	3	Overall survival	RCT	Open label	Best supportive care (BSC includes care and treatment to optimize the comfort of patients and their ability to function, as well as to minimize the side-effects of anti-cancer treatments)	Multiple (LV, BG, HU)	Within/Outside	20	10	85	399
2012-002814-38	Autologous dendritic cell vaccine (DCVAC/PCa)	N/A	Metastatic castration resistant prostate cancer	3	Overall survival	RCT	Double blind	Placebo	Multiple (LV, SE, GB, DE, BE, CZ, IT, NL, ES, HU, PT, BG, PL, HR, AT, LT, DK)	Within/Outside	40	8	870	1170
2014-005324-10	Rituximab (CT-P10)	N/A	Low tumour burden follicular lymphoma	3	Overall response rate (complete response [CR] + unconfirmed complete response [CRu] + partial response [PR])	RCT	Double blind	Rituximab (Rituxan)	Multiple (LV, CZ, ES, PT)	Within/Outside	63	8	59	118
2010-021870-12	Tasquinimod (ABR-215050)	N/A	Metastatic castrate resistant prostate cancer	3	Progression-free survival	RCT	Double blind	Placebo	Multiple (LV, SE, GB, BE, DE, NL, CZ, ES, LT, IT, SK, GR, EE, BG)	Within/Outside	54	50	700	1200
2006-006507-36	Bevacizumab	Avastin	Previously treated metastatic breast cancer	3	Progression-free survival	RCT	Double blind	Placebo	Multiple (LV, BE, FR, IT, ES)	Within/Outside	34	6	185	386
2009-011899-30	Pegfilgrastim	Neulasta	Locally-advanced or metastatic colorectal cancer	3	Incidence of grade 3/4 febrile neutropenia (temperature ≥ 38.0 C and absolute neutrophil count (ANC) < 1.0 × 109/L, ANC in combination with sepsis or infection, or neutropenia-related hospitalization)	RCT	Double blind	Placebo	Multiple (LV, HU, CZ, BE, IE, IT, FR, SK, BG)	Within/Outside	60	68	400	800
2010-023526-21	Vemurafenib	Zelboraf	Metastatic melanoma	3	Adverse events	Non-RCT	Open label	N/A	Multiple (LV, ES, AT, SE, NL, SI, GR, DE, GB, CZ, HU, SK, BE, BG, NO, PT, FI, IT, DK, EE, LT, IE)	Within/Outside	55	8	1333	2000
2007-002997-72	Pertuzumab	Perjeta	HER2-positive metastatic breast cancer	3	Progression-free survival	RCT	Double blind	Placebo	Multiple (LV, FI, DE, GB, ES, FR, IT)	Within/Outside	61	25	250	800
2014-005438-69	Onartuzumab (MetMAb)	N/A	Solid tumors	3	Adverse events	Non-RCT	Open label	N/A	Multiple (LV, ES)	Within/Outside	24	2	12	21
2009-017946-30	Trebananib (AMG-386)	N/A	Epithelial ovarian, primary peritoneal, or fallopian tube cancer	3	Progression-free survival	RCT	Double blind	Placebo	Multiple (LV, HU, GB, SK, AT, BE, IT, DK, DE, PL, GR, ES, FR)	Within/Outside	84	9	265	380
2009-011299-32	Denosumab	Xgeva	Early-stage breast cancer	3	Bone metastasis-free survival	RCT	Double blind	Placebo	Multiple (LV, PT, HU, GB, ES, CZ, FR, BE, SK, NL, IE, DK, SI, GR, IT, BG, DE)	Within/Outside	150	35	2018	4509
2004-000617-19	Doxorubicin (pegylated liposomal doxorubicin)	Caelyx	Advanced breast cancer	3	Overall survival	RCT	Open label	Docetaxel (Taxotere)	Multiple (LV, HU, AT, ES, GB, DE, LT, EE, IT)	Within/Outside	45	14	470	720
2009-012709-20	Talactoferrin alfa (TLF)	N/A	Non-small cell lung cancer	3	Overall survival	RCT	Double blind	Placebo	Multiple (LV, CZ, GB, FR, HU, DE, ES, GR, BG, IT)	Within/Outside	17.5	20	260	720
2011-001965-42	Trastuzumab (Hercules)	N/A	HER-2 positive metastatic breast cancer	3	Overall response rate (CR and PR)	RCT	Double blind	Trastuzumab (Herceptin)	Multiple (LV, DE, HU, BG, CZ, SK, ES, GR, AT)	Within/Outside	38	13	300	456
2011-002114-36	Denosumab	Xgeva	Bone metastases in advanced breast cancer and hormone-refractory prostate cancer	3	Incidence of adverse events and anti-denosumab antibodies	Non-RCT	Open label	N/A	Multiple (LV, HU, CZ, AT, FR, ES, PL, BE, LT, IT)	Within/Outside	12	9	70	168
2008-002072-10	Nintedanib	Vargatef	Stage IIIB/IV or recurrent non squamous non small cell lung cancer	3	Progression-free survival	RCT	Double blind	Placebo	Multiple (LV, HU, NL, IE, SE, RO, PL, DE, BG)	Within/Outside	48	35	600	1300
2007-005182-35	Bevacizumab	Avastin	HER2-positive node-positive or high risk node-negative breast cancer	3	Invasive disease-free survival	RCT	Open label	Chemotherapy and trastuzumab (Herceptin) (TCH->H; TH->FEC->H)	Multiple (LV, DE, FR, GB, IE, ES, BE, AT, SK, CZ, HU, PT, EE, SE, SI, IT, BG, GR)	Within/Outside	156	10	1386	3500
2014-001473-14	Pembrolizumab	Keytruda	PD-L1 positive advanced or metastatic non-small cell lung cancer	3	Overall survival	RCT	Open label	Standard of care (SOC) platinum-based chemotherapy (carboplatin + paclitaxel or carboplatin + pemetrexed)	Multiple (LV, SE, CZ, LT, PT, PL, EE)	Within/Outside	56.4	30	219	1250
2006-001511-30	Triptorelin	Diphereline	Locally advanced or metastatic prostate cancer	3	Proportion of patients remaining medically castrated (testosterone serum level < 50 ng/dL)	Non-RCT	Open label	N/A	Multiple (LV, BE, GB, FR, PT, LT)	Within/Outside	24	12	80	100
2006-002529-21	Bevacizumab	Avastin	Locally recurrent or metastatic breast cancer	3	Adverse events	Non-RCT	Open label	N/A	Multiple (LV, FI, NL, ES, EE, AT, CZ, DE, LT, SI, HU, SE, PT, IT, GB)	Within/Outside	28	10	1520	2291
2007-003224-38	Zibotentan (ZD4054)	N/A	Non-metastatic hormone-resistant prostate cancer	3	Overall survival, progression-free survival	RCT	Double blind	Placebo	Multiple (LV, FR, GB, BE, NL, SE, FI, PT, HU, DK, ES, AT, IT, IE, DE)	Within/Outside	62	25	784	1507
2010-019821-32	Trebananib (AMG-386)	N/A	Epithelial ovarian, primary peritoneal or fallopian tube cancers	3	Progression-free survival	RCT	Double blind	Placebo	Multiple (LV, FR, ES, PT, CZ, SI, GR, SE, EE, IT, BG, GB, BE)	Within/Outside	84	25	445	919
2014-005060-15	Avelumab (MSB0010718C)	N/A	Non-small cell lung cancer	3	Overall survival	RCT	Open label	Docetaxel	Multiple (LV, DE, GB, HU, DK, AT, ES, NL, CZ, PL, HR)	Within/Outside	78	4	261	650
2013-005020-42	Veliparib (ABT-888)	N/A	Advanced or metastatic squamous non-small cell lung cancer	3	Overall survival	RCT	Double blind	Placebo	Multiple (LV, SK, FI, LT, CZ, PT, HU, NO, SE, DE, AT, IE, NL, ES, GR, PL, FR, HR, EE)	Within/Outside	30	30	400	900
2008-001168-35	Figitumumab (CP-751, 871)	N/A	Advanced NSCLC of non-adenocarcinoma histology	3	Overall survival	RCT	Open label	Erlotinib (Tarceva)	Multiple (LV, ES, SI, IE, GB, BE, IT, FR, BG, HU, CZ, GR)	Within/Outside	29	10	350	600
2010-022951-49	Panitumumab	Vectibix	Wild-type KRAS metastatic colorectal cancer	3	Overall survival	RCT	Open label	Best supportive care (BSC could include antibiotics, analgesics, radiation therapy for pain control, corticosteroids, transfusions, psychotherapy, growth factors, palliative surgery, or any other symptomatic therapy)	Multiple (LV, GR, EE, LT)	Within/Outside	54	23	91	350
2007-005828-32	Bevacizumab plus Capecitabine	Avastin plus Xeloda	HER2-negative locally recurrent or metastatic breast cancer	3	Overall survival	RCT	Open label	Bevacizumab (Avastin) plus paclitaxel	Multiple (LV, AT, CZ, HU, SK, BG)	Within/Outside	54	20	400	560
2009-015476-98	Afatinib	Giotrif	Metastatic HER2-overexpressing breast cancer	3	Progression-free survival	RCT	Open label	Trastuzumab (Herceptin) and vinorelbine	Multiple (LV, NL, BE, DE, SK, PT, CZ, FR, AT, IT, ES, FI, LT, SI, GB, IE, NO)	Within/Outside	41	6	372	780
2013-003820-36	Darolutamide (ODM-201, BAY1841788)	N/A	High-risk, non-metastatic castration-resistant prostate cancer	3	Metastasis-free survival	RCT	Double blind	Placebo	Multiple (LV, SE, HU, FI, CZ, AT, GB, SK, DE, PT, IT, BE, BG, PL, RO, LT, EE)	Within/Outside	72	48	637	1500
2013-001539-35	Imeglimin (PXL008)	N/A	Type 2 diabetes mellitus	2	Glucose tolerance (AUC) during a 3-hour oral glucose tolerance test (OGTT)	RCT	Double blind	Placebo	Multiple (LV, HU)	Within	12	22	60	60
2014-003511-11	Omega-3-carboxylic acids	Epanova	Pancreatic exocrine insufficiency and type 2 diabetes mellitus	2	Plasma triglyceride levels and faecal elastase-1 concentration, AUC0-t, AUC, Cmax of EPA and DHA	RCT	Open label	Omega-3-acid ethyl esters (Omacor)	Multiple (LV, SK, SE, HU, PL)	Within	9	60	300	300
2004-004193-91	Denagliptin (GW823093)	N/A	Type 2 diabetes mellitus	2	HbA1c level	RCT	Double blind	Placebo	Multiple (LV, FI, DE, SE, CZ)	Within/Outside	8	30	240	366
2008-007938-21	Empagliflozin	Jardiance	Subtypes of type 2 diabetes mellitus	2	Adverse events, hypoglycaemic events, vital signs, use of rescue therapy, body weight, waist circumference, lipid parameters, clinical laboratory	RCT	Open label	Metformin or sitagliptin	Multiple (LV, FI, SE, DE, EE, FR, AT, ES, CZ, LT, HU, IT)	Within/Outside	26	28	500	860
2010-022193-13	Omarigliptin (MK-3102)	N/A	Type 2 diabetes mellitus	2	HbA1c level	RCT	Double blind	Placebo	Multiple (LV, FI, DE, LT, FR, ES, DK, HU)	Within/Outside	18	16	155	663
2012-004045-33	Imeglimin (PXL008)	N/A	Type 2 diabetes mellitus	2	HbA1c level	RCT	Double blind	Placebo	Multiple (LV, HU, EE, RO)	Within/Outside	16	200	480	800
2008-006719-20	Sitagliptin	Januvia	Type 2 diabetes mellitus	3	MACE Plus - composite endpoint of CV-related death, non-fatal MI, non-fatal stroke, or unstable angina requiring hospitalization	RCT	Double blind	Placebo	Multiple (LV, LT, NL, DE, ES, HU, FR, CZ, GB, IE, SK, BG, IT, EE, FI, SE, BE)	Within/Outside	89	450	5539	14757
2012-002117-19	Exenatide, continuous subcutaneous delivery (ITCA 650)	N/A	Type 2 diabetes mellitus	3	HbA1c level	RCT	Double blind	Sitagliptin (Januvia)	Multiple (LV, DK, DE)	Within/Outside	23	30	84	500
2013-004136-30	Velcalcetide (AMG 416)	N/A	Secondary hyperparathyroidism in subjects with chronic kidney disease	3	Adverse events	Non-RCT	Open label	N/A	Multiple (LV, SE, BE, AT, ES, PT, LT, PL, CZ, DK, DE, GR, HU, NL)	Within/Outside	30	2	400	815
2004-002549-11	Tesaglitazar (AZ242)	N/A	Type 2 diabetes mellitus	3	Adverse events, laboratory variables, physical examination, cardiac evaluation, hypoglycaemic events, ECG, vital signs (blood pressure and pulse) and body weight	Non-RCT	Open label	N/A	Multiple (LV, FI, GB, HU, CZ, EE, LT)	Within/Outside	43	40	1200	2100
2011-001456-11	Romosozumab (AMG785)	N/A	Postmenopausal osteoporosis	3	Incidence of new vertebral fracture	RCT	Double blind	Placebo	Multiple (LV, HU, BE, DK, PL, DE, GB, EE, CZ, ES, LT)	Within/Outside	38	60	2905	6600
2007-001041-17	Denosumab	Prolia	Postmenopausal osteoporosis	3	Adverse event incidence, serious adverse event incidence, changes in safety laboratory analyses (serum chemistry, hematology) and subject incidence of anti-denosumab antibody formation	Non-RCT	Open label	N/A	Multiple (LV, DK, SE, EE, DE, GB, LT, HU, AT, FI, BE, MT, CZ, FR, ES, GR, IT, BG)	Within/Outside	94	48	4395	5600
2009-012852-26	Lixisenatide	Lyxumia	Type 2 diabetes mellitus	3	MACE Plus - composite endpoint of CV death, non-fatal MI, non-fatal stroke, hospitalization for unstable angina	RCT	Double blind	Placebo	Multiple (LV, ES, DE, PT, GB, LT, EE, DK, IT, NL, SE, FR, FI, BG, BE, NO, AT)	Within/Outside	47	56	1400	6000
2013-000192-33	Velcalcetide (AMG 416)	N/A	Secondary hyperparathyroidism in subjects with chronic kidney disease	3	> 30% reduction from baseline in mean pre-dialysis serum plasma PTH level	RCT	Double blind	Cinacalcet (Mimpara)	Multiple (LV, PT, IT, CZ, SE, AT, BE, ES, EE, DE, GR, LT, DK, HU, PL)	Within/Outside	15	12	342	600
2007-004438-18	Nebivolol	Nebilet	Orthostatic hypotension in hypertensive patients with type 2 diabetes mellitus	4	Mean differences between standing BP and supine BP	RCT	Double blind	Carvedilol (Carvedilol-Hexal)	Multiple (LV, BE, IE, AT)	Within/Outside	18	20	344	404
2015-002417-29	Liraglutide	Victoza	Type 2 diabetes mellitus	4	HbA1c level	RCT	Open label	Oral antidiabetic drugs: sitagliptin, linagliptin, saxagliptin, vildagliptin, dapagliflozin, empagliflozin, gliclazide, glimepiride, pioglitazone	Single	Within/Outside	36.6	30	30	1994
2010-021069-63	Exenatide	Bydureon	Type 2 diabetes mellitus	3	MACE - composite endpoint of CV-related death, non-fatal MI or non-fatal stroke	RCT	Double blind	Placebo	Multiple (LV, DE, LT, AT, GB, CZ, SK, HU, BG, IT, BE, NL, ES)	Within/Outside	96	250	5355	14000
2008-002053-20	Testosterone undecanoate	Nebido	Symptomatic late onset hypogonadism	4	Lean body mass measured by dual energy X-ray absorptiometry (DEXA)	RCT	Double blind	Placebo	Multiple	Within/Outside	25.4	20	390	435
2012-004984-27	Liraglutide	Victoza	Type 2 diabetes mellitus	4	HbA1c level	RCT	Open label	Lixisenatide (Lyxumia)	Multiple (LV, LT, FI, GB, CZ, DE, HU, FR)	Within	11.3	60	400	400
2008-001153-17	Alendronic acid/Cholecalciferol	Fosavance	Postmenopausal osteoporosis	3	Serum 25(OH)D level	RCT	Open label	Referred-care (other osteoporosis treatment)	Multiple (LV, SE, DE, ES, LT, GB, BE, FR, IE, IT)	Within/Outside	13	16	350	800
2007-003109-28	Iclaprim (AR-100)	N/A	Gram-positive pneumonia	2	Clinical cure rate	RCT	Double blind	Vancomycin (Vancomycin-Sandoz)	Multiple (LV, EE, LT)	Within/Outside	12	25	65	135
2004-000406-51	Phospholipid emulsion (GR270773)	N/A	Gram-negative severe sepsis	2	Overall survival	RCT	Double blind	Placebo	Multiple (LV, FI, ES, CZ, AT, HU, DK)	Within/Outside	30	16	942	1890
2008-000412-33	Tigecycline	Tygacil	Hospital-acquired pneumonia (HAP) including ventilator-associated pneumonia (VAP)	2	Clinical response (cure)	RCT	Double blind	Imipenem/cilastatin	Multiple (LV, HU, FR, EE)	Within/Outside	18	55	75	210
2004-002798-21	Tomopenem (CS-023, RO4908463)	N/A	Community-acquired pneumonia	2	Clinical cure rate	RCT	Double blind	Ceftriaxone (Rocephin)	Multiple (LV, HU, LT)	Within/Outside	15	30	150	300
2009-011865-10	Finafloxacin (FINA)	N/A	Helicobacter pylori infection	2	Eradication of H. pylori confirmed by UBT (urea breath test)	RCT	Open label	Clarithromycin and amoxicillin	Multiple (LV, DE, LT, PL)	Within/Outside	7	125	300	360
2010-022548-19	Eravacycline (TP-434)	N/A	Community-acquired complicated intra-abdominal infections	2	Clinical response - cure defined as complete resolution or significant improvement of signs and symptoms that no additional antibacterial therapy or surgical or radiological intervention was required	RCT	Double blind	Ertapenem (Invanz)	Multiple (LV, LT, BG)	Within/Outside	16	60	160	200
2014-000914-76	Siderophore cephalosporin (S-649266)	N/A	Complicated urinary tract infections	2	Clinical cure and microbiologic response - resolution of the signs and symptoms of cUTI and microbiologic eradication	RCT	Double blind	Imipenem/cilastatin (Zienam)	Multiple (LV, CZ, HU, IT, ES, DE, PL, HR, BG)	Within/Outside	20	41	384	400
2011-005707-32	Relebactam (MK-7655)	N/A	Complicated urinary tract infection	2	Microbiological response (eradication)	RCT	Double blind	Imipenem/cilastatin (Primaxin)	Multiple (LV, ES, GR, BG, PL)	Within/Outside	49.1	60	150	300
2005-002239-29	Tomopenem (CS-023, RO4908463)	N/A	Complicated skin and skin structure infections	2	Clinical cure rate - total resolution of all signs and symptoms, or improvement that no further antimicrobial therapy is necessary	RCT	Open label	Standard of care (vancomycin, flucloxacillin, ciprofloxacin)	Multiple (LV, LT, EE, DE, HU, GR)	Within/Outside	15	45	190	300
2011-003812-22	Ceftaroline fosamil	Zinforo	Acute bacterial skin and skin structure infections	2	Adverse events, vital signs, laboratory	RCT	Single blind	Aztreonam, vancomycin, cefazolin	Multiple (LV, LT, ES, PL)	Within/Outside	36	23	100	270
2013-004154-22	Tedizolid phosphate	Sivextro	Ventilated Gram-positive nosocomial pneumonia	3	Overall survival	RCT	Double blind	Linezolid	Multiple (LV, HU, AT, DE, BE, ES, GR, SK, CZ, EE, GB, HR)	Within/Outside	52	15	160	726
2009-016069-27	Doripenem	Doribax	Bacterial pneumonia	3	Adverse events, clinical laboratory, vital signs	RCT	Double blind	Cefepime	Multiple (LV, LT)	Within/Outside	27.6	10	35	140
2013-004556-38	Eravacycline (TP-434)	N/A	Complicated urinary tract infections	3	Responder outcome - clinical and microbiological response vs. failure	RCT	Double blind	Levofloxacin	Multiple (LV, HU, DE, IT, EE, CZ, GR, BG, PL)	Within/Outside	16	43	472	840
2005-001548-21	Iclaprim (AR-100)	N/A	Complicated skin and skin structure infections	3	Clinical cure rate - resolution of signs and symptoms or improvement that no further antibiotic therapy required	RCT	Double blind	Linezolid (Zyvox)	Single	Within/Outside	18	40	40	500
2011-003893-97	Ceftazidime Avibactam (CAZ104) plus Metronidazole	N/A	Complicated intra-abdominal infections	3	Clinical response (cure) - resolution or significant improvement of signs and symptoms that no further antibacterial therapy, drainage, or surgical intervention is necessary	RCT	Double blind	Meropenem (Meronem)	Multiple (LV, CZ, PT, ES, HU, BG, SK, NL, HR)	Within/Outside	22	75	273	1106
2004-001730-17	Ceftobiprole Medocaril	Zeftera	Nosocomial pneumonia	3	Clinical cure rate	RCT	Double blind	Linezolid plus ceftazidime	Multiple (LV, LT, HU, GB, ES)	Within/Outside	14	44	400	770
2012-004006-96	Ceftazidime Avibactam (CAZ104)	N/A	Nosocomial pneumonia	3	Clinical cure rate	RCT	Double blind	Meropenem	Multiple (LV, CZ, HU, GB, ES, IT, PL, BG, SI, LT, GR, RO)	Within/Outside	40.5	12	479	1494
2015-003026-14	Delafloxacin (RX-3341-83)	N/A	Community-acquired bacterial pneumonia	3	Early clinical response (ECR)	RCT	Double blind	Moxifloxacin, linezolid	Multiple (LV, HU, ES, BG, SI)	Within/Outside	18	62	379	860
2015-001588-37	Plazomicin (ACHN-490)	N/A	Complicated urinary tract infection	3	Microbiological eradication and clinical cure	RCT	Double blind	Meropenem	Multiple (LV, EE, BG, PL, ES, DE, HU)	Within/Outside	23	48	289	530
2014-000419-15	Dalbavancin	Xydalba	Acute bacterial skin and skin structure infections	3	Clinical response: patient is alive, received no rescue therapy, and decrease of ≥20% in lesion area	RCT	Double blind	Dose comparison: single dose of dalbavancin (1500 mg) vs. two dose regimen of dalbavancin (1000 mg on day 1 followed by 500 mg on day 8)	Multiple (LV, EE, HU, BG, HR)	Within/Outside	13.4	100	218	698
2010-024477-39	Peginterferon beta-1a	Plegridy	Relapsing multiple sclerosis	3	Adverse events, laboratory abnormalities	Non-RCT	Open label	N/A	Multiple (LV, BE, DE, ES, BG, EE, GB, GR, CZ)	Within/Outside	54	20	708	1600
2014-002320-27	Ozanimod (RPC1063)	N/A	Relapsing multiple sclerosis	3	Annual relapse rate	RCT	Double blind	Interferon beta-1a (Avonex)	Multiple (LV, EE, PT, SE, NL, BG, PL, ES, LT, HU, HR)	Within/Outside	36	35	444	1346
2008-006333-27	Peginterferon beta-1a	Plegridy	Relapsing multiple sclerosis	3	Annualized relapse rate	RCT	Double blind	Placebo	Multiple (LV, EE, DE, BE, NL, ES, CZ, BG, GR, GB)	Within/Outside	43	20	1000	1260
2008-004753-14	Dimethyl fumarate	Tecfidera	Relapsing-remitting multiple sclerosis	3	Adverse events	Non-RCT	Open label	N/A	Multiple (LV, BE, CZ, SK, DE, IE, ES, FR, EE, GR, AT, NL, BG, IT, GB)	Within/Outside	96	16	892	1700
2011-000265-12	Perampanel	Fycompa	Primary generalized tonic-clonic seizures	3	Seizure frequency	RCT	Double blind	Placebo	Multiple (LV, HU, DE, GR, AT, CZ, NL, PL, LT)	Within/Outside	24	18	35	164
2010-019765-28	Lacosamide	Vimpat	Partial-onset or generalized tonic-clonic seizures	3	6-month seizure freedom, adverse events	RCT	Double blind	Carbamazepine	Multiple (LV, DE, BE, CZ, FI, SE, HU, ES, PT, PL, SK, GB, GR, IT, LT, BG)	Within/Outside	48	21	825	1000
2006-000758-29	Edoxaban	Lixiana	Venous thromboembolism (VTE) after total hip replacement	2	Incidence of confirmed VTE	RCT	Double blind	Dalteparin (Fragmin)	Multiple (LV, GB, DK)	Within/Outside	10	100	650	950
2012-001836-72	Factor XI Antisense Oligonucleotide (ISIS 416858)	N/A	Venous thromboembolism (VTE) in patients undergoing total knee arthroplasty	2	Asymptomatic DVT and objectively confirmed symptomatic VTE, fatal PE and unexplained death	RCT	Open label	Enoxaparin	Multiple (LV, BG)	Within/Outside	19	45	90	400
2007-001517-41	Iron polymaltose complex with folic acid	Maltofer Fol	Iron deficiency anaemia	3	Hb level, adverse events	RCT	Open label	Iron sulphate (Plastufer) and folic acid (Folsan)	Multiple (LV, EE, LT, BG)	Within/Outside	7.5	60	247	348
2011-001866-17	Ferumoxytol	Rienso	Iron deficiency anaemia	3	Hb level	Non-RCT	Open label	N/A	Multiple (LV, PL)	Within/Outside	6	55	120	800
2006-006707-36	Methoxy polyethylene glycol-epoetin beta	Mircera	Chronic renal anaemia	3	Hb level, adverse events	Non-RCT	Open label	N/A	Multiple (LV, FI, EE)	Within	20	35	200	200
2006-003173-27	Darbepoetin alfa	Aranesp	Anaemia in chronic kidney disease	3	Hb level	RCT	Double blind	Dose comparison: once monthly darbepoetin alfa vs. once every 2 week darbepoetin alfa	Multiple (LV, FR, CZ, HU, AT, BE, IT, ES, PT, GB, DE, PL, DK, EE, SI, SK, BG, GR)	Within/Outside	33	37	440	540
2008-007689-52	Ezetimibe and Simvastatin	Inegy	Cardiovascular disease in diabetic patients (hypercholesterolemia)	3	LDL-C level	RCT	Double blind	Simvastatin, atorvastatin, rosuvastatin	Multiple (LV, LT, HU, DE, AT, EE, IT, PT, BG, GR)	Within/Outside	20	120	570	800
2008-004104-31	Aliskiren	Rasilez	Chronic heart failure	3	Cardiovascular death or heart failure hospitalization	RCT	Double blind	Enalapril	Multiple (LV, AT, DE, SK, NL, FI, SE, DK, LT, BE, PT, IT, IE, ES, CZ, PL, FR, GB, EE, GR)	Within/Outside	78	70	3093	7046
2006-005513-35	Ezetimibe and Simvastatin	Inegy	Hypercholesterolemia and high cardiovascular risk	4	LDL-C level	RCT	Double blind	Rosuvastatin	Multiple (LV, FR, BE, EE, LT, CZ, PT, IT, GR, NL)	Within/Outside	12	36	660	1200
2008-005012-41	Vildagliptin	Galvus	Congestive heart failure in type 2 diabetes	4	Left ventricular ejection fraction	RCT	Double blind	Placebo	Multiple (LV, CZ, SK, LT, IT, EE, DE, DK, GR)	Within/Outside	43.9	15	194	490
2008-007944-33	Indacaterol	Hirobriz	Chronic obstructive pulmonary disease	3	Forced expiratory volume in 1 second	RCT	Double blind	Tiotropium (Spiriva)	Multiple (LV, AT, ES, FI, SK, CZ, LT, IS, BE, PT, EE, DK, HU, DE, FR, NL, PL, GB, SE, IT)	Within/Outside	28	25	1363	3500
2009-013235-38	Indacaterol and Glycopyrrolate	Ultibro	Chronic obstructive pulmonary disease	3	Adverse events	RCT	Double blind	Placebo	Multiple (LV, HU, GB, LT)	Within/Outside	23	30	240	339
2009-010110-30	Mometasone and Formoterol	Dulera	Asthma	3	Forced expiratory volume in 1 second	RCT	Double blind	Mometasone	Multiple (LV, HU)	Within/Outside	24	8	44	160
2011-002142-13	Mometasone and Formoterol	Dulera	Asthma	4	Serious asthma outcomes (asthma-related hospitalizations, intubations, and deaths)	RCT	Double blind	Mometasone	Multiple (LV, HU, EE, CZ, GB, ES, DE, IE, SK, PL, IT, BG)	Within/Outside	60	172	4162	14625
2006-003398-28	Golimumab	Simponi	Ulcerative colitis	2	Clinical response - Mayo score (stool frequency, rectal bleeding, endoscopic findings, and physician's global assessment)	RCT	Double blind	Placebo	Multiple (LV, DE, HU, AT, BE, FR, LT, NL, DK, SE, BG, CZ)	Within/Outside	27	18	246	676
2015-001942-28	Etrasimod (APD334)	N/A	Ulcerative colitis	2	Clinical remission - Mayo Clinic score (endoscopy, rectal bleeding, and stool frequency)	RCT	Double blind	Placebo	Multiple (LV, GB, ES, HU, LT, PL, BG)	Within/Outside	16	4	132	240
