# Supplementary material for: Characteristics of clinical trials in rare vs. common diseases: A register-based Latvian study
Source: PLoS One. 2018 Apr 3;13(4):e0194494. doi: 10.1371/journal.pone.0194494 (PMC5882124; doi:10.1371/journal.pone.0194494)
Supplement: S3 Appendix — (XLS) [file pone.0194494.s003.xls]

## Sheet: frequencies
Descriptive Statistics											0	1
	N	Mean	Std. Deviation	Minimum	Maximum						Rare diseases	Non-rare diseases
Primary endpoints	153	0.124183	0.330873	0	1			Primary endpoints	0	Non-OS	46	88
Randomization	153	0.764706	0.425576	0	1				1	OS	5	14
Masking	153	1.15686	0.987538	0	2
Comparators	118	0.59322	0.558344	0	2						0	1
GROUP	153	0.666667	0.472953	0	1						Rare diseases	Non-rare diseases
									0	Non-OS	0.901961	0.862745
									1	OS	0.0980392	0.137255
Fisher's Exact Test for Count Data
											0	1
Primary endpoints											Rare diseases	Non-rare diseases
p-value	0.6075							Randomization	1	RCT	32	85
Alternative hypothesis	True odds ratio is not equal to 1								0	Non-RCT	19	17
95% CI	0.46003	5.50884
Odds ratio	1.46018										0	1
											Rare diseases	Non-rare diseases
Randomization									1	RCT	0.627451	0.833333
p-value	0.007934								0	Non-RCT	0.372549	0.166667
Alternative hypothesis	True odds ratio is not equal to 1
95% CI	1.27578	6.88671									0	1
Odds ratio	2.94541										Rare diseases	Non-rare diseases
								Masking	2	Double blind	23	65
Masking									0	Open label	28	36
p-value	0.03483								1	Single blind	0	1
Alternative hypothesis	Two sided
											0	1
Comparators											Rare diseases	Non-rare diseases
p-value	0.05155								2	Double blind	0.45098	0.637255
Alternative hypothesis	Two sided								0	Open label	0.54902	0.352941
									1	Single blind	0	0.00980392
T-Test
Group Statistics											0	1
	GROUP	N	Mean	Std. Deviation	Std. Error Mean	Median					Rare diseases	Non-rare diseases
Duration (months)	Non-rare diseases	102	36.4206	27.4118	2.71417	27.3		Comparators	0	Placebo	19	33
	Rare diseases	51	38.3157	24.4845	3.42852	36			1	Active comparator	12	50
LV Nb. of subjects	Non-rare diseases	102	40.2059	56.4807	5.59242	25			2	Dose comparison	2	2
	Rare diseases	51	18.3333	17.1402	2.40011	13			m	N/A	18	17
EEA Nb. of subjects	Non-rare diseases	102	626.941	1019.52	100.947	300
	Rare diseases	51	181	187.212	26.2149	129					0	1
Total Nb. of subjects	Non-rare diseases	102	1406.25	2635.82	260.985	669.5					Rare diseases	Non-rare diseases
	Rare diseases	51	335.784	260.409	36.4646	280			0	Placebo	0.575758	0.388235
									1	Active comparator	0.363636	0.588235
									2	Dose comparison	0.0606061	0.0235294
Independent Samples Test
		Levene's Test for Equality of Variances		t-test for Equality of Means
									95% Confidence Interval of the Difference
		F	Sig.	t	df	Sig. (2-tailed)	Mean Difference	Std. Error Difference	Lower	Upper
Duration (months)	Equal variances assumed	0.203763	0.652348	-0.41733	151	0.677029	-1.8951	4.541	-10.8672	7.07701
	Equal variances not assumed			-0.433382	110.771	0.66558	-1.8951	4.37281	-10.5603	6.77011
LV Nb. of subjects	Equal variances assumed	6.19985	0.0138597	2.70014	151	0.00772237	21.8725	8.10053	5.86753	37.8776
	Equal variances not assumed			3.59409	132.549	0.000457805	21.8725	6.08569	9.8349	33.9102
EEA Nb. of subjects	Equal variances assumed	15.6241	0.000118353	3.09282	151	0.00236233	445.941	144.186	161.059	730.824
	Equal variances not assumed			4.27574	114.034	3.97535e-05	445.941	104.296	239.333	652.55
Total Nb. of subjects	Equal variances assumed	14.0741	0.000249999	2.88855	151	0.00443969	1070.47	370.591	338.257	1802.68
	Equal variances not assumed			4.0622	104.901	9.40063e-05	1070.47	263.52	547.953	1592.99

## Sheet: data
EudraCT Nb	INN (Code Name)	Trade Name	Condition	Therapeutic Area	Phase	Primary endpoint	Randomization	Masking	Comparator	Duration (Months)	LV Nb. of Subjects	EEA Nb. of Subjects	Total Nb. of Subjects	GROUP
2007-004462-40	Bedaquiline	Sirturo	MDR-TB	Infections	2	0	1	2	0	58	15	15	150	0
2008-008444-25	Bedaquiline	Sirturo	MDR-TB	Infections	2	0	0	0	m	40.5	13	23	225	0
2011-000653-23	Bedaquiline	Sirturo	MDR-TB	Infections	3	0	1	2	0	66	7	13	600	0
2007-005229-31	Delamanid	Deltyba	MDR-TB	Infections	2	0	1	2	0	10	13	26	201	0
2010-022271-59	Delamanid	Deltyba	MDR-TB	Infections	3	0	1	2	0	59	60	150	390	0
2009-014944-13	Delamanid	Deltyba	MDR-TB	Infections	2	0	0	0	m	17	20	30	30	0
2008-005107-26	Delamanid	Deltyba	MDR-TB	Infections	2	0	0	0	m	14	80	100	430	0
2004-000795-14	Meropenem	Meronem	Severe acute necrotising pancreatitis	Digestive system	4	0	1	2	0	27	40	240	240	0
2009-010787-42	Dopastatin (BIM-23A760)	N/A	Acromegaly	Endocrine and metabolic diseases	2	0	0	0	m	14	5	60	80	0
2009-013222-16	Dopastatin (BIM-23A760)	N/A	Carcinoid syndrome	Endocrine and metabolic diseases	2	0	0	0	m	17	10	60	80	0
2008-000500-83	Dopastatin (BIM-23A760)	N/A	Acromegaly	Endocrine and metabolic diseases	2	0	0	0	m	8	10	24	24	0
2008-002318-22	Tobramycin	TOBI Podhaler	Pseudomonas aeruginosa infection in cystic fibrosis	Infections	3	0	1	2	0	12	6	40	100	0
2008-004764-39	Tobramycin	TOBI Podhaler	Pseudomonas aeruginosa infection in cystic fibrosis	Infections	3	0	0	0	m	12	6	40	100	0
2009-016734-26	Tobramycin	TOBI Podhaler	Pseudomonas aeruginosa infection in cystic fibrosis	Infections	3	0	0	0	m	9	3	40	100	0
2013-002892-16	Somapacitan (NNC0195-0092)	N/A	Growth hormone deficiency	Endocrine and metabolic diseases	3	0	1	2	1	38.6	3	66	280	0
2011-005285-38	Claudiximab (IMAB362)	N/A	Advanced adenocarcinoma of the stomach, esophagus or the gastroesophageal junction	Oncology	2	0	1	0	1	41	65	85	231	0
2009-017365-36	Claudiximab (IMAB362)	N/A	Advanced adenocarcinoma of the stomach or the lower esophagus	Oncology	2	0	0	0	m	17	8	25	30	0
2010-019066-92	Lanreotide	Somatuline	Carcinoid syndrome	Endocrine and metabolic diseases	4	0	1	2	0	36	4	60	100	0
2007-005838-37	Lanreotide	Somatuline	Acromegaly	Endocrine and metabolic diseases	4	0	0	0	m	24	20	110	150	0
2007-000375-42	Recombinant microbial lipase (SLV339)	N/A	Exocrine pancreatic insufficiency due to chronic pancreatitis	Digestive system	2	0	1	2	0	6	30	60	80	0
2005-005177-29	Temozolomide	Temodal	Glioblastoma multiforme	Oncology	3	1	1	0	2	48	40	834	834	0
2004-000723-15	Catumaxomab	Removab	Malignant ascites	Oncology	2/3	0	1	0	1	21	36	168	216	0
2011-000177-31	Autologous dendritic cells pulsed with recombinant human-fusion protein (mucin 1 - glutathione S transferase) coupled to oxidised polymannose (CVac)	N/A	Epithelial ovarian cancer	Oncology	2	1	1	2	1	60	15	244	286	0
2005-000346-36	Somatropin	Somatropin Biopartners	Pre-pubertal drug-naive growth-deficient children with insufficient endogenous growth hormone secretion	Endocrine and metabolic diseases	3	0	1	0	1	29	5	134	144	0
2007-003780-50	Bosutinib	Bosulif	Newly diagnosed chronic phase Ph+ CML	Oncology	3	0	1	0	1	108	30	206	412	0
2013-000691-15	Bosutinib	Bosulif	Ph+ CML	Oncology	3	1	0	0	m	84	2	136	500	0
2013-004659-19	Ciprofloxacin, DPI (BAYQ3939)	N/A	Non-CF bronchiectasis	Respiratory system	3	0	1	2	0	28	28	172	400	0
2011-004208-39	Ciprofloxacin, DPI (BAYQ3939)	N/A	Non-CF bronchiectasis	Respiratory system	3	0	1	2	0	34	28	200	400	0
2013-002405-61	Duvelisib (IPI-145)	N/A	CLL/SLL	Oncology	3	0	1	0	1	72	22	174	307	0
2013-003639-31	Duvelisib (IPI-145)	N/A	CLL/SLL	Oncology	3	0	0	0	1	24	22	174	307	0
2005-004078-25	Pazopanib	Votrient	Locally advanced and/or metastatic renal cell carcinoma	Oncology	3	0	1	2	0	24	10	175	400	0
2006-002381-18	Pazopanib	Votrient	Renal cell carcinoma	Oncology	3	0	0	0	m	24	3	98	145	0
2006-006748-76	Sildenafil	Revatio	Pulmonary arterial hypertension	Circulatory system	4	0	1	2	2	29	5	82	219	0
2008-002668-32	Paclitaxel, micellar (Paclical)	N/A	Epithelial ovarian cancer, primary peritoneal cancer, fallopian tube cancer	Oncology	3	0	1	0	1	48	25	350	650	0
2010-022313-25	Eprodisate disodium (Kiacta)	N/A	AA amyloidosis	Endocrine and metabolic diseases	3	0	1	2	0	40	10	119	280	0
2013-000087-29	Obinutuzumab	Gazyvaro	CLL	Oncology	3	0	0	0	m	55	7	560	800	0
2004-000367-98	Eltrombopag	Revolade	Immune (idiopathic) thrombocytopenic purpura (ITP)	Blood diseases	2	0	1	2	0	18	10	129	422	0
2011-005186-20	Dinaciclib (SCH-727965)	N/A	CLL	Oncology	3	0	1	0	1	38	8	225	466	0
2006-001623-18	Lapatinib	Tyverb	Resected squamous cell carcinoma of the head and neck	Oncology	3	0	1	2	0	27	4	422	680	0
2008-000972-25	Masitinib (AB1010)	N/A	Smouldering systemic, indolent systemic or cutaneous mastocytosis with handicaps	Oncology	3	0	1	2	0	42	15	170	200	0
2010-021781-29	Octocog alfa (BAY 81-8973)	N/A	Hemophilia A	Blood diseases	3	0	0	0	m	51	2	50	75	0
2007-002584-27	Clazosentan (AXV-034343)	N/A	Aneurysmal subarachnoid hemorrhage	Circulatory system	3	1	1	2	0	21	15	620	1146	0
2009-017775-19	Nilotinib	Tasigna	Newly diagnosed Ph+ and/or BCR-ABL positive CML in chronic phase	Oncology	3	0	0	0	m	48	8	743	806	0
2005-003770-23	Ibandronic acid	Bondronat	Multiple myeloma	Oncology	3	0	1	0	1	36	25	424	424	0
2008-005945-46	Turoctocog alfa	NovoEight	Hemophilia A	Blood diseases	3	0	0	0	m	90	8	36	215	0
2006-002457-69	Teplizumab (MGA031)	N/A	Recent-onset type I diabetes mellitus	Endocrine and metabolic diseases	2/3	0	1	2	0	36	25	385	530	0
2011-005677-23	Fingolimod	Gilenya	Multiple sclerosis in pediatric patients	Nervous system	3	0	1	2	1	111	4	82	190	0
2010-020151-31	Tivantinib (ARQ 197)	N/A	Non-small cell lung cancer stage IIIB/stage IV	Oncology	2	0	0	0	m	24	1	4	10	0
2010-019361-28	Brivaracetam	Briviact	Focal epilepsy/partial onset seizures	Nervous system	3	0	1	2	0	43	40	350	900	0
2010-020345-27	Brivaracetam	Briviact	Focal epilepsy/partial onset seizures	Nervous system	3	0	0	0	m	68	40	274	720	0
2015-004068-13	Pegylated recombinant human hyaluronidase PH20 (PEGPH20)	N/A	Hyaluronan-high stage IV previously untreated pancreatic ductal adenocarcinoma	Oncology	3	1	1	2	0	47	24	224	420	0
2011-003719-42	Onartuzumab (MetMAb)	N/A	Non-squamous non-small cell lung cancer	Oncology	2	0	1	2	0	26	45	71	260	1
2009-010613-68	Irosustat (BN83495)	N/A	Advanced or recurrent endometrial cancer	Oncology	2	0	1	0	1	24	10	50	80	1
2007-004349-13	Teverelix (ARD-03)	N/A	Locally advanced and/or metastatic prostate cancer	Oncology	2	0	0	0	m	10	17	33	33	1
2007-001703-38	Dutasteride	Avodart	Clinically localised prostate cancer	Oncology	2	0	1	2	0	40.7	15	255	276	1
2008-005182-66	Tanezumab (RN624)	N/A	Metastatic bone pain in cancer patients	Oncology	2	0	0	0	m	24	5	19	58	1
2005-003945-16	Lapatinib	Tyverb	Metastatic breast cancer	Oncology	2	0	0	0	m	24	15	35	56	1
2007-003738-40	Erlotinib	Tarceva	Advanced pancreatic carcinoma	Oncology	2	0	1	2	0	24	20	70	200	1
2006-001619-31	ONY-P vaccines (ONY-P1, ONY-P2,OnyCap-23)	N/A	Prostate cancer	Oncology	2	0	1	2	0	19	20	80	84	1
2012-001279-35	Triptorelin	Diphereline	Locally advanced or metastatic prostate cancer	Oncology	3	0	0	0	m	18	24	120	120	1
2015-000972-88	Pembrolizumab	Keytruda	Advanced gastric or gastroesophageal junction adenocarcinoma	Oncology	3	1	1	2	1	36	13	258	750	1
2005-005887-97	Bevacizumab	Avastin	Advanced or recurrent non-squamous non-small cell lung cancer	Oncology	4	0	0	0	m	36	5	1650	2000	1
2007-000528-42	Picoplatin (NX 473)	N/A	Small cell lung cancer	Oncology	3	1	1	0	1	20	10	85	399	1
2012-002814-38	Autologous dendritic cell vaccine (DCVAC/PCa)	N/A	Metastatic castration resistant prostate cancer	Oncology	3	1	1	2	0	40	8	870	1170	1
2014-005324-10	Rituximab (CT-P10)	N/A	Low tumour burden follicular lymphoma	Oncology	3	0	1	2	1	63	8	59	118	1
2010-021870-12	Tasquinimod (ABR-215050)	N/A	Metastatic castrate resistant prostate cancer	Oncology	3	0	1	2	0	54	50	700	1200	1
2006-006507-36	Bevacizumab	Avastin	Previously treated metastatic breast cancer	Oncology	3	0	1	2	0	34	6	185	386	1
2009-011899-30	Pegfilgrastim	Neulasta	Locally-advanced or metastatic colorectal cancer	Oncology	3	0	1	2	0	60	68	400	800	1
2010-023526-21	Vemurafenib	Zelboraf	Metastatic melanoma	Oncology	3	0	0	0	m	55	8	1333	2000	1
2007-002997-72	Pertuzumab	Perjeta	HER2-positive metastatic breast cancer	Oncology	3	0	1	2	0	61	25	250	800	1
2014-005438-69	Onartuzumab (MetMAb)	N/A	Solid tumors	Oncology	3	0	0	0	m	24	2	12	21	1
2009-017946-30	Trebananib (AMG-386)	N/A	Epithelial ovarian, primary peritoneal, or fallopian tube cancer	Oncology	3	0	1	2	0	84	9	265	380	1
2009-011299-32	Denosumab	Xgeva	Early-stage breast cancer	Oncology	3	0	1	2	0	150	35	2018	4509	1
2004-000617-19	Doxorubicin (pegylated liposomal doxorubicin)	Caelyx	Advanced breast cancer	Oncology	3	1	1	0	1	45	14	470	720	1
2009-012709-20	Talactoferrin alfa (TLF)	N/A	Non-small cell lung cancer	Oncology	3	1	1	2	0	17.5	20	260	720	1
2011-001965-42	Trastuzumab (Hercules)	N/A	HER-2 positive metastatic breast cancer	Oncology	3	0	1	2	1	38	13	300	456	1
2011-002114-36	Denosumab	Xgeva	Bone metastases in advanced breast cancer and hormone-refractory prostate cancer	Oncology	3	0	0	0	m	12	9	70	168	1
2008-002072-10	Nintedanib	Vargatef	Stage IIIB/IV or recurrent non squamous non small cell lung cancer	Oncology	3	0	1	2	0	48	35	600	1300	1
2007-005182-35	Bevacizumab	Avastin	HER2-positive node-positive or high risk node-negative breast cancer	Oncology	3	0	1	0	1	156	10	1386	3500	1
2014-001473-14	Pembrolizumab	Keytruda	PD-L1 positive advanced or metastatic non-small cell lung cancer	Oncology	3	1	1	0	1	56.4	30	219	1250	1
2006-001511-30	Triptorelin	Diphereline	Locally advanced or metastatic prostate cancer	Oncology	3	0	0	0	m	24	12	80	100	1
2006-002529-21	Bevacizumab	Avastin	Locally recurrent or metastatic breast cancer	Oncology	3	0	0	0	m	28	10	1520	2291	1
2007-003224-38	Zibotentan (ZD4054)	N/A	Non-metastatic hormone-resistant prostate cancer	Oncology	3	1	1	2	0	62	25	784	1507	1
2010-019821-32	Trebananib (AMG-386)	N/A	Epithelial ovarian, primary peritoneal or fallopian tube cancers	Oncology	3	0	1	2	0	84	25	445	919	1
2014-005060-15	Avelumab (MSB0010718C)	N/A	Non-small cell lung cancer	Oncology	3	1	1	0	1	78	4	261	650	1
2013-005020-42	Veliparib (ABT-888)	N/A	Advanced or metastatic squamous non-small cell lung cancer	Oncology	3	1	1	2	0	30	30	400	900	1
2008-001168-35	Figitumumab (CP-751, 871)	N/A	Advanced NSCLC of non-adenocarcinoma histology	Oncology	3	1	1	0	1	29	10	350	600	1
2010-022951-49	Panitumumab	Vectibix	Wild-type KRAS metastatic colorectal cancer	Oncology	3	1	1	0	1	54	23	91	350	1
2007-005828-32	Bevacizumab plus Capecitabine	Avastin plus Xeloda	HER2-negative locally recurrent or metastatic breast cancer	Oncology	3	1	1	0	1	54	20	400	560	1
2009-015476-98	Afatinib	Giotrif	Metastatic HER2-overexpressing breast cancer	Oncology	3	0	1	0	1	41	6	372	780	1
2013-003820-36	Darolutamide (ODM-201, BAY1841788)	N/A	High-risk non-metastatic castration-resistant prostate cancer	Oncology	3	0	1	2	0	72	48	637	1500	1
2013-001539-35	Imeglimin (PXL008)	N/A	Type 2 diabetes mellitus	Endocrine and metabolic diseases	2	0	1	2	0	12	22	60	60	1
2014-003511-11	Omega-3-carboxylic acids	Epanova	Pancreatic exocrine insufficiency and type 2 diabetes mellitus	Digestive system and endocrine and metabolic diseases	2	0	1	0	1	9	60	300	300	1
2004-004193-91	Denagliptin (GW823093)	N/A	Type 2 diabetes mellitus	Endocrine and metabolic diseases	2	0	1	2	0	8	30	240	366	1
2008-007938-21	Empagliflozin	Jardiance	Subtypes of type 2 diabetes mellitus	Digestive system and endocrine and metabolic diseases	2	0	1	0	1	26	28	500	860	1
2010-022193-13	Omarigliptin (MK-3102)	N/A	Type 2 diabetes mellitus	Endocrine and metabolic diseases	2	0	1	2	0	18	16	155	663	1
2012-004045-33	Imeglimin (PXL008)	N/A	Type 2 diabetes mellitus	Endocrine and metabolic diseases	2	0	1	2	0	16	200	480	800	1
2008-006719-20	Sitagliptin	Januvia	Type 2 diabetes mellitus	Endocrine and metabolic diseases	3	0	1	2	0	89	450	5539	14757	1
2012-002117-19	Exenatide - ITCA 650 (continuous subcutaneous delivery)	N/A	Type 2 diabetes mellitus	Endocrine and metabolic diseases	3	0	1	2	1	23	30	84	500	1
2013-004136-30	Velcalcetide - AMG 416	N/A	Secondary hyperparathyroidism in subjects with chronic kidney disease	Endocrine and metabolic diseases	3	0	0	0	m	30	2	400	815	1
2004-002549-11	Tesaglitazar (AZ242)	N/A	Type 2 diabetes mellitus	Endocrine and metabolic diseases	3	0	0	0	m	43	40	1200	2100	1
2011-001456-11	Romosozumab (AMG785)	N/A	Postmenopausal osteoporosis	Endocrine and metabolic diseases	3	0	1	2	0	38	60	2905	6600	1
2007-001041-17	Denosumab	Prolia	Postmenopausal osteoporosis	Endocrine and metabolic diseases	3	0	0	0	m	94	48	4395	5600	1
2009-012852-26	Lixisenatide	Lyxumia	Type 2 diabetes mellitus	Endocrine and metabolic diseases	3	0	1	2	0	47	56	1400	6000	1
2013-000192-33	Velcalcetide - AMG 416	N/A	Secondary hyperparathyroidism in subjects with chronic kidney disease	Endocrine and metabolic diseases	3	0	1	2	1	15	12	342	600	1
2007-004438-18	Nebivolol	Nebilet	Orthostatic hypotension in hypertensive patients with type 2 diabetes mellitus	Endocrine and metabolic diseases	4	0	1	2	1	18	20	344	404	1
2015-002417-29	Liraglutide	Victoza	Type 2 diabetes mellitus	Endocrine and metabolic diseases	4	0	1	0	1	36.6	30	30	1994	1
2010-021069-63	Exenatide	Bydureon	Type 2 diabetes mellitus	Endocrine and metabolic diseases	3	0	1	2	0	96	250	5355	14000	1
2008-002053-20	Testosterone undecanoate	Nebido	Symptomatic late onset hypogonadism	Endocrine and metabolic diseases	4	0	1	2	0	25.4	20	390	435	1
2012-004984-27	Liraglutide	Victoza	Type 2 diabetes mellitus	Endocrine and metabolic diseases	4	0	1	0	1	11.3	60	400	400	1
2008-001153-17	Alendronic acid/Cholecalciferol	Fosavance	Postmenopausal osteoporosis	Endocrine and metabolic diseases	3	0	1	0	1	13	16	350	800	1
2007-003109-28	Iclaprim (AR-100)	N/A	Gram-positive pneumonia	Infections	2	0	1	2	1	12	25	65	135	1
2004-000406-51	Phospholipid emulsion (GR270773)	N/A	Gram-negative severe sepsis	Infections	2	1	1	2	0	30	16	942	1890	1
2008-000412-33	Tigecycline	Tygacil	Hospital-acquired pneumonia (HAP) including ventilator-associated pneumonia (VAP)	Infections	2	0	1	2	1	18	55	75	210	1
2004-002798-21	Tomopenem (CS-023 (RO4908463))	N/A	Community-acquired pneumonia	Infections	2	0	1	2	1	15	30	150	300	1
2009-011865-10	Finafloxacin (FINA)	N/A	Helicobacter pylori infection	Infections	2	0	1	0	1	7	125	300	360	1
2010-022548-19	Eravacycline (TP-434)	N/A	Community-acquired complicated intra-abdominal infections	Infections	2	0	1	2	1	16	60	160	200	1
2014-000914-76	Siderophore cephalosporin (S-649266)	N/A	Complicated urinary tract infections	Infections	2	0	1	2	1	20	41	384	400	1
2011-005707-32	Relebactam (MK-7655)	N/A	Complicated urinary tract infection	Infections	2	0	1	2	1	49.1	60	150	300	1
2005-002239-29	Tomopenem (CS-023 (RO4908463))	N/A	Complicated skin and skin structure infections	Infections	2	0	1	0	1	15	45	190	300	1
2011-003812-22	Ceftaroline fosamil	Zinforo	Acute bacterial skin and skin structure infections	Infections	2	0	1	1	1	36	23	100	270	1
2013-004154-22	Tedizolid phosphate	Sivextro	Ventilated Gram-positive nosocomial pneumonia	Infections	3	1	1	2	1	52	15	160	726	1
2009-016069-27	Doripenem	Doribax	Bacterial pneumonia	Infections	3	0	1	2	1	27.6	10	35	140	1
2013-004556-38	Eravacycline (TP-434)	N/A	Complicated urinary tract infections	Infections	3	0	1	2	1	16	43	472	840	1
2005-001548-21	Iclaprim (AR-100)	N/A	Complicated skin and skin structure infections	Infections	3	0	1	2	1	18	40	40	500	1
2011-003893-97	Ceftazidime Avibactam (CAZ104) plus Metronidazole	N/A	Complicated intra-abdominal infections	Infections	3	0	1	2	1	22	75	273	1106	1
2004-001730-17	Ceftobiprole Medocaril	Zeftera	Nosocomial pneumonia	Infections	3	0	1	2	1	14	44	400	770	1
2012-004006-96	Ceftazidime Avibactam (CAZ104)	N/A	Nosocomial pneumonia	Infections	3	0	1	2	1	40.5	12	479	1494	1
2015-003026-14	Delafloxacin (RX-3341-83)	N/A	Community-acquired bacterial pneumonia	Infections	3	0	1	2	1	18	62	379	860	1
2015-001588-37	Plazomicin (ACHN-490)	N/A	Complicated urinary tract infection	Infections	3	0	1	2	1	23	48	289	530	1
2014-000419-15	Dalbavancin	Xydalba	Acute bacterial skin and skin structure infections	Infections	3	0	1	2	2	13.4	100	218	698	1
2010-024477-39	Peginterferon beta-1a	Plegridy	Relapsing multiple sclerosis	Nervous system	3	0	0	0	m	54	20	708	1600	1
2014-002320-27	Ozanimod (RPC1063)	N/A	Relapsing multiple sclerosis	Nervous system	3	0	1	2	1	36	35	444	1346	1
2008-006333-27	Peginterferon beta-1a	Plegridy	Relapsing multiple sclerosis	Nervous system	3	0	1	2	0	43	20	1000	1260	1
2008-004753-14	Dimethyl Fumarate	Tecfidera	Relapsing-remitting multiple sclerosis	Nervous system	3	0	0	0	m	96	16	892	1700	1
2011-000265-12	Perampanel	Fycompa	Primary generalized tonic-clonic seizures	Nervous system	3	0	1	2	0	24	18	35	164	1
2010-019765-28	Lacosamide	Vimpat	Partial-onset or generalized tonic-clonic seizures	Nervous system	3	0	1	2	1	48	21	825	1000	1
2006-000758-29	Edoxaban	Lixiana	Venous thromboembolism (VTE) after total hip replacement	Blood diseases	2	0	1	2	1	10	100	650	950	1
2012-001836-72	Factor XI Antisense Oligonucleotide (ISIS 416858)	N/A	Venous thromboembolism (VTE) in patients undergoing total knee arthroplasty	Blood diseases	2	0	1	0	1	19	45	90	400	1
2007-001517-41	Iron polymaltose complex with folic acid	Maltofer Fol	Iron deficiency anaemia	Blood diseases	3	0	1	0	1	7.5	60	247	348	1
2011-001866-17	Ferumoxytol	Rienso	Iron deficiency anaemia	Blood diseases	3	0	0	0	m	6	55	120	800	1
2006-006707-36	Methoxy polyethylene glycol-epoetin beta	Mircera	Chronic renal anaemia	Blood diseases	3	0	0	0	m	20	35	200	200	1
2006-003173-27	Darbepoetin alfa	Aranesp	Anaemia in chronic kidney disease	Blood diseases	3	0	1	2	2	33	37	440	540	1
2008-007689-52	Ezetimibe and Simvastatin	Inegy	Cardiovascular disease in diabetic patients (hypercholesterolemia)	Circulatory system	3	0	1	2	1	20	120	570	800	1
2008-004104-31	Aliskiren	Rasilez	Chronic heart failure	Circulatory system	3	0	1	2	1	78	70	3093	7046	1
2006-005513-35	Ezetimibe and Simvastatin	Inegy	Hypercholesterolemia and high cardiovascular risk	Circulatory system	4	0	1	2	1	12	36	660	1200	1
2008-005012-41	Vildagliptin	Galvus	Congestive heart failure and type 2 diabetes	Circulatory system	4	0	1	2	0	43.9	15	194	490	1
2008-007944-33	Indacaterol	Hirobriz	Chronic obstructive pulmonary disease	Respiratory system	3	0	1	2	1	28	25	1363	3500	1
2009-013235-38	Indacaterol and glycopyrrolate	Ultibro	Chronic obstructive pulmonary disease	Respiratory system	3	0	1	2	0	23	30	240	339	1
2009-010110-30	Mometasone and formoterol	Dulera	Asthma	Respiratory system	3	0	1	2	1	24	8	44	160	1
2011-002142-13	Mometasone and formoterol	Dulera	Asthma	Respiratory system	4	0	1	2	1	60	172	4162	14625	1
2006-003398-28	Golimumab	Simponi	Ulcerative colitis	Digestive system	2	0	1	2	0	27	18	246	676	1
2015-001942-28	Etrasimod (APD334)	N/A	Ulcerative colitis	Digestive system	2	0	1	2	0	16	4	132	240	1

## Sheet: codes
	NAME	CLASS	CODE	CLASS
	Primary endpoints	Non-OS	0	Non-OS
		OS	1	OS
	Randomization	RCT	1	RCT
		Non-RCT	0	Non-RCT
	Masking	Double blind	2	Double blind
		Open label	0	Open label
		Single blind	1	Single blind
	Comparators	Placebo	0	Placebo
		N/A	m	N/A
		Active comparator	1	Active comparator
		Dose comparison	2	Dose comparison
	GROUP	Rare diseases	0	Rare diseases
		Non-rare diseases	1	Non-rare diseases
